# Supplementary material for: Development of Agave as a dedicated biomass source: production of biofuels from whole plants
Source: Biotechnol Biofuels. 2015 May 30;8:79. doi: 10.1186/s13068-015-0261-8 (PMC4459669; doi:10.1186/s13068-015-0261-8)
Supplement: Additional file 2: Table S1. — Raw data for the C. beijerinckii fermentation shown in Figs. 2 b and 5a, b. Fermentations were conducted in duplicate and used to calculate the standard deviation. ABB = acetone, n-butanol, butyric acid. Active is native inulinase; inactivated is heated inulinase. [file 13068_2015_261_MOESM2_ESM.xls]

## Sheet: Sheet1
Table S1 Raw data for the C beijerinckii fermentation shown in figure 2b and 5a/b.
Raw data figure 2b	inulinase	mg butyric acid/g bm	mg acetone/ g bm	mg butanol/ g bm	mg ABB*/g bm
Agave americana BB	active	117.992	65.3316	204.679	388.002
Agave americana BB	active	115.232	64.1446	200.561	379.937
Agave americana BB	heat inactivated	112.411	64.004	193.784	370.199
Agave americana BB	heat inactivated	111.099	63.9326	192.67	367.702
Agave americana marginata	active	62.2666	66.0487	212.757	341.073
Agave americana marginata	active	62.3763	65.0901	210.923	338.39
Agave americana marginata	heat inactivated	63.4818	67.1419	221.93	352.554
Agave americana marginata	heat inactivated	63.5532	64.9603	218.606	347.119
Agave americana gainesville	active	74.3217	55.3083	197.889	327.519
Agave americana gainesville	active	72.9014	49.6547	183.007	305.563
Agave americana gainesville	heat inactivated	83.2987	64.7173	219.324	367.34
Agave americana gainesville	heat inactivated	81.6847	63.9837	221.479	367.148
Agave salmiana	active	106.232	56.3168	199.035	361.583
Agave salmiana	active	103.152	54.832	200.413	358.398
Agave salmiana	heat inactivated	103.994	70.9936	209.941	384.929
Agave salmiana	heat inactivated	102.807	69.0173	210.889	382.712
Agave tequilana	active	91.9624	50.5341	162.939	305.436
Agave tequilana	active	93.9071	52.1773	164.277	310.362
Agave tequilana	heat inactivated	94.4691	48.034	162.778	305.282
Agave tequilana	heat inactivated	92.8686	48.98	163.31	305.158
Raw data figure 5a		mg butyric acid/g sugar	mg acetone/ g sugar	mg butanol/ g sugar	mg ABB*/ g sugar
Agave neomexicana	none	97.8762	93.7258	174.86	366.462
Agave neomexicana	none	105.797	95.8244	181.389	383.01
Agave havardiana	none	137.936	101.581	157.423	396.94
Agave havardiana	none	124.571	94.5243	145.94	365.035
Agave salmiana	none	134.491	52.958	162.779	350.228
Agave salmiana	none	136.961	57.9153	153.097	347.974
Agave tequilana	none	219.42	90.6746	184.243	494.338
Agave tequilana	none	182.216	90.2553	169.219	441.69
Agave parryi	none	213.303	83.2201	143.455	439.979
Agave parryi	none	226.411	77.851	136.585	440.848
Agave angustifolia	none	177.238	81.7725	190.874	449.884
Agave angustifolia	none	180.725	100.354	172.527	453.606
Raw data figure 5b		mg butyric acid/g sugar	mg acetone/ g sugar	mg butanol/ g sugar	mg ABB*/ g sugar
Agave neomexicana	none	301.867	24.6781	56.3211	382.867
Agave neomexicana	none	290.829	22.7321	46.6739	360.235
Agave havardiana	none	166.347	57.7447	108.345	332.437
Agave havardiana	none	195.468	64.283	116.686	376.438
Agave salmiana	none	209.832	51.578	90.3684	351.779
Agave salmiana	none	208.436	48.6642	88.5381	345.639
Agave tequilana	none	211.233	57.8987	108.599	377.731
Agave tequilana	none	218.346	58.4439	109.622	386.412
Agave parryi	none	291.96	34.2346	74.6233	400.818
Agave parryi	none	273.317	36.388	72.071	381.776
Agave angustifolia	none	302.409	34.4556	66.8978	403.763
Agave angustifolia	none	301.191	41.3235	80.1568	422.672
ABB = acetone, n-butanol, butryic acid. *This data is shown graphically in figures 2b or 5a/b
