# Supplementary material for: Development of Agave as a dedicated biomass source: production of biofuels from whole plants
Source: Biotechnol Biofuels. 2015 May 30;8:79. doi: 10.1186/s13068-015-0261-8 (PMC4459669; doi:10.1186/s13068-015-0261-8)
Supplement: Additional file 3: Table S2. — Percentage distribution of simple sugars in ten Agave after processing with the two-step process. The data is shown graphically in Fig. 4. [file 13068_2015_261_MOESM3_ESM.xls]

## Sheet: Sheet1
Table S2 Percent distribution of simple sugars in ten Agave after processing with the two step process.*
Agave species	glucose	xylose	galactose	arabinose	mannose	fructose
A americana BB	0.592518	0.0746099	0.0509521	0.0222281	0.0128144	0.246877
A americana marginata	0.596572	0.0614506	0.0389306	0.0208996	0.0121061	0.270041
A americana gainesville	0.585178	0.0737228	0.0525862	0.0241795	0.0176081	0.246726
A salmiana	0.542063	0.0607625	0.0407572	0.02104	0.00936634	0.326011
A tequilana	0.600336	0.124193	0.0480965	0.0251381	0.0207567	0.18148
A parryi	0.632951	0.106098	0.0304317	0.0250939	0.0153089	0.190117
A univitatta	0.619392	0.124453	0.0561117	0.0271097	0.0153463	0.157587
A lechuguillia	0.665602	0.202735	0.0405283	0.0231436	0.0154578	0.052533
A neomexicana	0.485294	0.141421	0.0354519	0.0298607	0.00991141	0.298062
A havardiana	0.605531	0.152019	0.0535389	0.0318205	0.0116125	0.145478
*This data is shown graphically in figure 4.
